# Supplementary material for: The Xanthomonas RaxH-RaxR Two-Component Regulatory System Is Orthologous to the Zinc-Responsive Pseudomonas ColS-ColR System
Source: Microorganisms. 2021 Jul 7;9(7):1458. doi: 10.3390/microorganisms9071458 (PMC8306577; doi:10.3390/microorganisms9071458)
Supplement: Supplementary file 1 [file microorganisms-09-01458-s001.zip]

Archive with 1 entries (1 files):
- microorganisms-1267916-supplementary.pdf
